# Supplementary material for: Transcriptomic Analysis Reveals the Role of AhERN1 in Peanut Nodulation
Source: Plants (Basel). 2026 Jun 11;15(12):1798. doi: 10.3390/plants15121798 (PMC13306481; doi:10.3390/plants15121798)
Supplement: Supplementary file 1 [file plants-15-01798-s001.zip]

Archive with 2 entries (2 files):
- Supplementary File—Revised.pdf
- Table S2. Differentially expressed genes between control and treatment.xls
