# Supplementary material for: Transcriptomic Analysis Reveals the Role of AhERN1 in Peanut Nodulation
Source: Plants (Basel). 2026 Jun 11;15(12):1798. doi: 10.3390/plants15121798 (PMC13306481; doi:10.3390/plants15121798)
Supplement: Supplementary file 1 [file plants-15-01798-s001.zip › Table S2. Differentially expressed genes between control and treatment.xls]

## Sheet: Table S2. Differentially expres
gene_id	average_fpkm_WT	average_fpkm_WT_R	diffexp_log2fc_WT-vs-WT_R	diffexp_deseq2_qvalue_WT-vs-WT_R	diffexp_deseq2_pvalue_WT-vs-WT_R
LOC112764420	82.5533	42.8067	-0.954042	1.56e-12	2.11e-15
LOC112733130	35.4567	7.03	-2.34413	3.24e-29	7.41e-33
LOC112764537	44.7533	24.1467	-0.895603	1.63e-09	3.71e-12
LOC112715416	33.1967	8.17333	-2.03115	0.00421521	2.98e-05
LOC112728751	8.60667	4.51667	-0.9357	6.4e-05	2.97e-07
LOC112770837	63.9233	16.4567	-1.96808	2.35e-17	1.88e-20
LOC112711324	10.5733	14.5333	0.465531	0.0366351	0.000345488
LOC112751449	17.8967	6.50333	-1.71582	3.85e-11	6.96e-14
LOC112788034	14.75	9.21667	-0.687356	0.000900875	5.48e-06
LOC112741717	60.87	20.7767	-1.55883	7.61e-24	3.04e-27
LOC112783291	169.297	121.083	-0.488905	0.00508162	3.69e-05
LOC112791661	0.666667	0.123333	-2.40221	0.0365947	0.000343191
LOC112732815	20.16	6.93333	-1.53973	1.15e-10	2.32e-13
LOC112741191	10.3167	15.8333	0.612083	0.0291802	0.000263665
LOC112702804	17.6933	6.03667	-1.56045	4.25e-06	1.62e-08
LOC112711992	18.49	5.03333	-1.89843	1.77e-07	5.3e-10
LOC112719864	12.3567	8.22333	-0.594976	0.0433704	0.000420759
LOC112765527	25.4433	12.21	-1.061	0.00115706	7.24e-06
LOC112784333	8.97	3.64333	-1.31639	8.74e-09	2.18e-11
LOC112734103	26.5133	42.5867	0.681522	0.0156585	0.00012987
LOC112755474	19.24	13.5467	-0.512919	0.0340751	0.000316969
LOC112790719	125.013	89.69	-0.483913	0.0456974	0.000445943
LOC112791294	52.5833	26.2267	-1.00838	6.03e-09	1.48e-11
LOC112697312	9.25	3.07	-1.60298	6.49e-05	3.03e-07
LOC112776117	31.4767	20.8433	-0.600377	0.00347462	2.38e-05
LOC112712112	2.53333	0.686667	-1.88493	0.0105577	8.31e-05
LOC112695500	13.5467	3.77	-1.85205	3.68e-08	1.01e-10
LOC112758428	24.2833	5.34333	-2.19625	0.00031285	1.73e-06
LOC112696761	32.7633	14.4667	-1.18545	1.2e-10	2.45e-13
LOC112706941	138.37	42.1467	-1.72391	7.47e-21	4.55e-24
LOC112702246	4.26667	2.00667	-1.10095	0.00197305	1.3e-05
LOC112775546	36.21	21.2	-0.693096	0.000660554	3.91e-06
LOC112736332	8.94667	4.42	-1.02386	8.55e-05	4.16e-07
LOC112797440	12.55	7.88	-0.678797	0.0108437	8.6e-05
LOC112772201	15.4367	5.42	-1.52143	0.000331055	1.83e-06
XLOC_064503	2.32	0	-21.8849	5.51e-06	2.16e-08
LOC112696006	86.9233	31.1167	-1.48818	2.52e-09	5.89e-12
LOC112711106	4.31667	0.14	-5.74681	0.00926435	7.17e-05
LOC112794793	105.637	75.1233	-0.496916	3.77e-06	1.42e-08
LOC112710895	13.64	6.49333	-1.35124	8.94e-07	3.06e-09
LOC112790448	22.1167	14.0667	-0.659041	1.54e-05	6.47e-08
LOC112702577	59.9933	10.4133	-2.53373	5.76e-09	1.4e-11
LOC112802965	11.8533	5.53333	-1.10783	6.95e-07	2.31e-09
LOC112802215	9.93333	3.84333	-1.38222	3.3e-08	8.91e-11
LOC112716976	18.74	4.18667	-2.17603	0.000232269	1.25e-06
LOC112783867	1206.24	1916.69	0.663827	0.00730164	5.51e-05
LOC112737499	24.3933	17.1733	-0.512096	0.00150409	9.7e-06
LOC112752687	13.75	3.55667	-1.92354	1.05e-13	1.15e-16
LOC112766105	15.0733	8.11667	-0.901253	6e-08	1.69e-10
LOC112705466	141.967	69.8067	-1.03874	0.00344532	2.35e-05
LOC112703362	0.0933333	1.06	3.44461	0.000479153	2.71e-06
LOC112789069	4.58333	3.21	-0.630399	0.0341953	0.000319388
LOC112741237	39.8567	26.8067	-0.578913	0.000992	6.1e-06
LOC112723090	44.74	18.9733	-1.24154	3.36e-10	6.96e-13
LOC112733792	12.2567	5.72667	-1.10829	0.0261869	0.000231637
LOC112754528	14.16	9.92667	-0.518821	0.0452497	0.000439853
LOC112783130	41.0533	18.74	-1.13785	8.86e-07	3e-09
LOC112790940	33.9733	14.1767	-1.26336	1.63e-08	4.22e-11
LOC112702525	18.2133	10.5733	-0.792097	0.000492066	2.8e-06
LOC112754279	12.5167	17.86	0.505577	0.0268909	0.000239398
LOC112728987	0	1.40333	21.218	1.37e-05	5.69e-08
LOC112784773	15.43	8.90333	-0.797965	1.93e-06	6.88e-09
LOC112800368	41.5233	18.0767	-1.20721	3.85e-11	7.03e-14
LOC112770410	46.6367	4.33	-3.43101	0.0023964	1.59e-05
LOC112712100	119.447	88.5233	-0.438671	0.0340751	0.000316689
LOC112803400	40.8967	7.29	-2.49602	2.41e-07	7.33e-10
LOC112770826	14.12	9.32333	-0.608573	0.0332296	0.000305944
LOC112779155	35.19	11.46	-1.62714	1.32e-08	3.39e-11
LOC112795928	3.97	1.05333	-1.96761	0.00116642	7.32e-06
LOC112695536	0.52	1.67333	1.70387	0.0116506	9.26e-05
LOC112696152	5.46	1.92667	-1.52302	0.000978997	6e-06
LOC112747453	3.58667	6.39667	0.831577	0.0234595	0.000204834
LOC112754605	93.49	32.1167	-1.54879	4.32e-18	3.37e-21
LOC112707710	78.58	52.7767	-0.580212	6.78e-06	2.68e-08
LOC112697186	54.1033	40.38	-0.426997	0.00452086	3.23e-05
LOC112748477	24.2833	14.8367	-0.717442	2.39e-05	1.03e-07
LOC112779932	64.85	41.3033	-0.654819	0.00386916	2.69e-05
LOC112802272	136.563	63.01	-1.12228	3.09e-17	2.58e-20
LOC112802247	6.24333	2.41	-1.38125	1.37e-07	4.01e-10
LOC112765427	34.1367	5.81333	-2.5665	2.43e-06	8.89e-09
LOC112805069	41.2033	5.74	-2.84898	5.67e-17	4.86e-20
LOC112716019	17.02	9.13	-0.901006	0.000300781	1.65e-06
LOC112706569	31.7367	18.73	-0.762335	0.0013277	8.46e-06
LOC112782847	40.2833	21.6667	-0.901236	2.2e-07	6.67e-10
LOC112733729	8.21333	3.85	-1.10234	1.59e-07	4.71e-10
LOC112804037	1.29	0.413333	-1.77787	0.00016432	8.53e-07
LOC112797879	15.84	9.83667	-0.694392	0.000107463	5.35e-07
LOC112719926	18.47	9.28	-1.00161	5.67e-07	1.83e-09
LOC112720692	3.53667	1.11333	-1.69118	0.000141169	7.17e-07
LOC112732696	27.6467	9.03667	-1.62158	1.08e-11	1.76e-14
LOC112790328	75.81	54.52	-0.482696	0.000720317	4.28e-06
XLOC_049061	12.7633	5.76667	-1.15345	1.09e-09	2.41e-12
LOC112784323	35.51	15.1933	-1.2348	0.0431127	0.000415799
LOC112767304	25.48	5.23667	-2.29543	1.07e-27	2.86e-31
LOC112803723	21.35	9.04667	-1.25285	0.00329553	2.22e-05
LOC112719903	7.54	2.93	-1.37223	0.000966877	5.9e-06
LOC112710406	6.51333	3.16667	-1.35948	8.86e-07	3.02e-09
LOC112751896	17.7533	9.62333	-0.891647	6.68e-07	2.21e-09
LOC112699270	33.87	17.2367	-0.981901	1.84e-10	3.79e-13
LOC112696520	62.91	31.8	-0.990122	3.59e-10	7.51e-13
LOC112800361	68.3533	43.85	-0.647086	0.000107463	5.36e-07
LOC112697787	15.4033	9.59333	-0.694519	0.0229126	0.000199623
LOC112706188	25.9833	6.66333	-1.96575	4e-09	9.5e-12
LOC112696691	2.25667	9.04333	2.01796	0.0201754	0.000172321
LOC112755603	14.7667	27.6667	0.908609	0.00414495	2.92e-05
LOC112701918	27.9733	15.6033	-0.84916	3.02e-07	9.42e-10
LOC112712297	6.57	3.16333	-1.06267	0.0433245	0.000418666
LOC112695871	1.6	4.43	1.60843	0.0118034	9.43e-05
LOC112782467	46.8667	26.9833	-0.804669	2.21e-05	9.52e-08
LOC112789147	24.94	15.3833	-0.705373	3.94e-05	1.76e-07
LOC112784959	5.61	9.82667	0.810408	0.00173409	1.13e-05
LOC112800545	28.91	18.2433	-0.672784	2.58e-05	1.14e-07
LOC112754380	0.966667	0	-6.82714	0.000141632	7.22e-07
LOC112775874	8.70667	6.12333	-1.06934	0.0188354	0.000159443
LOC112755931	4.54	8.82333	0.951991	0.0427617	0.000411601
LOC112772556	5.35	1.75333	-1.63134	5.14e-06	2e-08
LOC112747397	65.47	36.73	-0.839414	7.88e-06	3.16e-08
LOC112758400	2.25	0.676667	-1.75657	0.0289411	0.000260954
LOC112791138	18.7633	10.75	-0.812964	7.82e-05	3.78e-07
LOC112715438	14.79	8.66	-1.37401	5.44e-09	1.31e-11
LOC112756061	64.5333	22.07	-1.55647	0.00474641	3.42e-05
LOC112796343	32.5533	14.81	-1.14576	5.11e-06	1.97e-08
LOC112737698	83.93	29.68	-1.50707	3.73e-12	5.46e-15
LOC112740777	51.5367	21.7767	-1.3267	2.66e-14	2.73e-17
LOC112706418	17.61	5.62	-1.65544	3.48e-08	9.46e-11
LOC112707770	44.7867	29.2333	-0.623299	0.0425839	0.000409079
LOC112711912	73.26	28.91	-1.34855	1.17e-08	2.99e-11
LOC112730614	4.82333	2.42667	-0.993753	0.0405904	0.00038684
LOC112728122	21.34	7.8	-1.61787	5.11e-08	1.41e-10
LOC112797489	34.8333	15.1567	-1.20425	1.34e-05	5.57e-08
LOC112797803	104.19	32.7433	-1.6785	2.64e-20	1.76e-23
LOC112734993	17.5133	4.41	-2.00095	2.11e-22	1.04e-25
LOC112728497	9.55	19.15	1.01138	0.0152862	0.0001262
LOC112727806	30.9933	17.9967	-0.788221	0.0010881	6.77e-06
LOC112702202	8.58333	3.98	-1.11218	0.000469828	2.65e-06
LOC112732448	1549.03	2002.88	0.365459	0.00361725	2.51e-05
LOC112695875	5.61	3.34	-0.915453	0.0242137	0.000213052
LOC112740805	30.9467	22.1633	-0.488675	0.0063666	4.75e-05
LOC112741590	0.953333	0.163333	-2.54843	0.0413585	0.000395734
LOC112793723	9.49667	3.85	-1.31866	0.00125675	7.96e-06
LOC112708162	12.7767	2.81333	-2.18142	1.28e-06	4.5e-09
LOC112708070	58.53	21.44	-1.45709	0.000168611	8.82e-07
LOC112754653	48.8633	33.33	-0.560227	0.0163724	0.000137036
LOC112790850	47.7667	25.7367	-0.900145	3.83e-07	1.22e-09
LOC112764510	30.82	7.47667	-2.05083	4.91e-14	5.23e-17
LOC112726952	32.4133	20.6167	-0.659348	2.79e-05	1.24e-07
LOC112732600	35.1067	21.38	-0.722508	6.7e-05	3.19e-07
LOC112782577	18.6433	12.4967	-0.584468	0.0128426	0.000103095
LOC112736662	88.9233	17.39	-2.36402	2.8e-29	5.85e-33
LOC112728852	160.957	81.8233	-0.983051	2.25e-11	3.82e-14
LOC112706678	141.043	43.09	-1.71933	9.93e-31	1.51e-34
LOC112714607	27.1933	17.3267	-0.656831	0.000493201	2.81e-06
LOC112786694	15.6433	4.52333	-1.80657	0.0065215	4.88e-05
LOC112771332	130.627	39.8767	-1.71835	7.84e-10	1.68e-12
LOC112750901	141.03	54.92	-1.36831	1.57e-18	1.16e-21
LOC112755305	14.5067	5.63667	-1.37366	7.03e-10	1.5e-12
LOC112703192	35.8733	12.2	-1.56468	3.85e-11	6.85e-14
LOC112779567	14.0267	5.99333	-1.23314	5.09e-05	2.32e-07
LOC112768994	32.71	13.8533	-1.24325	1.7e-08	4.42e-11
LOC112697595	0.716667	0.123333	-2.53803	0.00737686	5.59e-05
LOC112733040	18.2067	10.52	-0.796233	0.0456974	0.000445125
LOC112727433	55.8967	15.6767	-1.84249	1.68e-23	7.34e-27
LOC112750887	51.3733	19.42	-1.41105	2.33e-12	3.33e-15
LOC112775122	44.9267	11.7667	-1.94201	1.66e-29	3.15e-33
LOC112771106	11.2067	6.50333	-0.788795	0.00683119	5.12e-05
LOC112728405	5.25667	2.72	-0.945923	0.0223122	0.000192694
LOC112703460	10.8033	5.95667	-0.86686	0.0333747	0.000308549
LOC112720774	155.963	75.64	-1.05046	2.24e-15	2.08e-18
LOC112701890	100.297	59.7167	-0.752695	0.00340827	2.31e-05
LOC112733348	77.43	35.19	-1.14408	1.02e-15	9.15e-19
LOC112767126	1.31667	0.516667	-1.36419	0.0129844	0.000104974
LOC112764746	10.74	5.77667	-0.903411	0.000143065	7.35e-07
LOC112702747	27.7433	16.8533	-0.724228	6.22e-07	2.04e-09
LOC112733284	14.19	10.2367	-0.477699	0.0413585	0.000395285
LOC112714556	40.6167	20.0933	-1.02249	2.46e-06	9.03e-09
LOC112796203	24.78	10.1	-1.3006	1.32e-15	1.2e-18
LOC112697388	8.66667	3.93667	-1.1446	1.24e-05	5.13e-08
LOC112791137	34.2	5.51333	-2.64961	2.58e-37	4.92e-42
LOC112723371	23.9367	6.04333	-1.99571	6.78e-20	4.64e-23
LOC112741492	11.33	5.01667	-1.18172	2.42e-09	5.61e-12
LOC112696008	10.6433	6.39333	-0.742287	0.0425685	0.000408121
LOC112747806	6.57667	3.48	-0.926246	0.000118867	5.95e-07
LOC112709543	21.4733	7.48	-1.53721	2.4e-06	8.73e-09
LOC112697763	41.99	13.52	-1.64202	0.00107004	6.62e-06
LOC112703705	31.2133	18.8333	-0.736018	0.000168424	8.78e-07
LOC112751929	26.3033	3.85	-2.78426	2.13e-33	1.21e-37
LOC112790881	13.1233	4.60333	-1.51914	8.17e-07	2.75e-09
LOC112707437	97.2633	52.8767	-0.885766	2.67e-06	9.84e-09
LOC112756436	38.04	22.0967	-1.39659	2.24e-12	3.15e-15
LOC112716035	7.79	3.01	-1.38866	7.95e-07	2.66e-09
LOC112767200	6.32667	1.32333	-2.27561	1.01e-10	2e-13
LOC112799935	149.247	82.12	-0.86794	1.03e-12	1.38e-15
LOC112710539	57.3333	38.9533	-0.563384	9.08e-06	3.66e-08
LOC112728775	39.2533	14.1333	-1.48145	4.48e-13	5.71e-16
LOC112738192	88.6833	67.0367	-0.409973	0.00711014	5.34e-05
LOC112711686	5.20333	2.75667	-0.924945	0.0286733	0.000257994
LOC112703527	1609.22	1258.18	-0.358952	0.00516095	3.76e-05
LOC112707693	16.63	12.1667	-0.456211	0.0311197	0.000283557
LOC112741061	37.8867	21.0233	-0.854366	1.51e-07	4.45e-10
LOC112782510	1.31333	2.46667	0.889981	0.00257291	1.71e-05
LOC112791653	4.46	1.95667	-1.19758	9.95e-05	4.88e-07
LOC112696886	96.9833	18.9833	-2.36193	1.2e-07	3.49e-10
LOC112791660	23.55	4.43667	-2.40863	0.0160585	0.000133798
LOC112803711	27.6667	12.51	-1.15488	4.73e-07	1.51e-09
LOC112797441	12.55	7.88	-0.678797	0.0108437	8.6e-05
LOC112797512	70.6767	21.0467	-1.75673	1.63e-28	4.04e-32
LOC112755191	7.54667	5.04333	-0.59254	0.027989	0.000250772
LOC112744899	2.10667	0.643333	-1.7261	0.00879108	6.77e-05
LOC112765061	33.8933	15.6933	-1.11825	6.3e-08	1.8e-10
LOC112742911	21.2367	8.69	-1.29611	3.22e-11	5.63e-14
LOC112750783	80.2067	16.0833	-2.32571	0.000500761	2.9e-06
LOC112715227	7.59667	13.5167	0.83042	0.00967886	7.53e-05
LOC112707048	17.3033	11.62	-0.582794	0.0457993	0.000447808
LOC112747791	41.5233	18.0767	-1.20721	3.85e-11	7.03e-14
LOC112701749	3.54	1.00667	-1.82004	1.14e-05	4.7e-08
LOC112708264	8.54333	1.99	-2.11655	0.000437393	2.45e-06
LOC112766854	23.3233	16.14	-0.537891	0.000292354	1.58e-06
LOC112764173	155.98	77.6867	-1.01254	5.27e-09	1.26e-11
LOC112715024	50.1267	38.1	-0.465361	0.0104319	8.2e-05
LOC112736934	24.99	16.3367	-0.618012	0.000208895	1.12e-06
LOC112716323	32.5	5.13667	-2.67259	1.54e-25	5.88e-29
LOC112732364	5.08333	3.13333	-0.708536	0.0216489	0.000186142
LOC112696580	1.58	0.556667	-1.53534	0.0100685	7.87e-05
LOC112720768	7.95667	2.85	-1.49478	2.74e-08	7.36e-11
LOC112764768	40.8433	22.8867	-0.842955	1.13e-06	3.94e-09
LOC112736981	2.3	0.536667	-2.12282	6.32e-07	2.08e-09
LOC112702347	4.47667	1.31333	-1.79687	0.0010151	6.26e-06
LOC112705998	28.1167	16.7733	-0.750676	0.000499856	2.87e-06
LOC112718091	4.27	1.41667	-1.58538	0.0135242	0.000110109
LOC112696440	30.65	5.21	-2.55628	0.00347462	2.38e-05
LOC112735407	16.7067	4.19667	-2.00431	2.24e-26	8.08e-30
LOC112758165	30.74	8.56333	-1.85278	0.000517734	3.01e-06
LOC112697950	5.31	11.4567	1.10897	0.00612172	4.52e-05
LOC112695324	29.78	6.1	-2.29528	0.00317844	2.13e-05
LOC140173583	107.953	51.2233	-1.08639	0.000767443	4.57e-06
LOC112715170	13.17	4.61667	-1.52048	1.89e-12	2.63e-15
LOC112754945	17.4367	8.12333	-1.11424	1.89e-05	8.09e-08
LOC112751212	25.38	15.6667	-0.702514	6.27e-05	2.9e-07
LOC112723474	5.70333	2.37667	-1.26547	0.0320662	0.000294012
LOC112706443	4.31	1.17667	-1.89138	1.02e-05	4.13e-08
LOC112750083	2.80667	0.753333	-1.92331	0.00390447	2.74e-05
LOC112771403	17.0133	7.88333	-1.11476	6.55e-05	3.09e-07
LOC112733744	46.5967	6.7	-2.80424	4.85e-06	1.85e-08
LOC112723292	92.97	55.84	-0.739664	6.49e-05	3.04e-07
LOC112766004	23.7	12.7167	-0.905164	2.82e-07	8.65e-10
LOC112773169	29.87	10.9867	-1.45231	0.016129	0.000134692
LOC112755317	22.2933	33.7133	0.594889	0.0190253	0.000161774
XLOC_015892	2.49667	0.89	-1.50014	0.0225748	0.00019625
LOC112797791	11.22	5.12	-1.243	2.29e-05	9.91e-08
LOC112723660	79.9267	18.45	-2.12394	5.8e-06	2.29e-08
LOC112770853	16.5167	34.6233	1.06393	1.48e-23	6.19e-27
LOC112697558	2.52667	0.46	-2.58916	0.0186219	0.000156927
LOC112770940	33.7567	23.2633	-0.53878	0.00604055	4.45e-05
LOC112714428	7.4	13.8167	0.988102	5.44e-06	2.12e-08
LOC112796788	4.31667	2.07333	-1.06172	0.0333747	0.000308075
LOC112786897	5.41	2.76	-0.978373	0.00156088	1.01e-05
LOC112738367	26.5367	2.09333	-3.68416	0.000292881	1.59e-06
LOC112703165	40.5633	14.61	-1.48289	4.43e-12	6.58e-15
LOC112722827	54.34	33.5567	-0.712988	0.000811023	4.86e-06
LOC112707893	20.1733	41.24	1.02805	1.67e-21	9.55e-25
LOC112772163	33.3167	7.23	-2.21289	2.99e-13	3.58e-16
LOC112741661	34.32	9.92	-1.80303	2.77e-11	4.79e-14
LOC112801110	5.55667	0.813333	-2.79507	4.32e-19	3.12e-22
LOC112737272	2.51333	1.37	-0.898187	0.00418611	2.95e-05
LOC112777665	38.8233	5.65667	-2.78341	2.38e-22	1.27e-25
LOC112784498	24.3	4.34	-2.50025	2.42e-30	4.13e-34
LOC112736957	4.88	11.44	1.23245	0.00107928	6.69e-06
LOC112747315	149.247	82.12	-0.86794	1.03e-12	1.38e-15
LOC112749830	19.4567	12.9667	-0.591215	0.0012712	8.08e-06
LOC112714321	18.1733	12.0467	-0.599331	0.00355477	2.45e-05
LOC112779954	18.8633	10.2333	-0.886459	0.0238089	0.000208338
LOC112802369	128.84	45.0733	-1.52404	5.17e-22	2.85e-25
LOC112750990	55.6933	35.1867	-0.663247	0.0148237	0.000121536
LOC112744159	33.44	15.46	-1.11491	4.93e-06	1.89e-08
LOC112727164	36.26	17.15	-1.09819	2.25e-16	1.97e-19
LOC112792014	15.9167	2.98667	-2.41662	4.81e-07	1.55e-09
LOC112796407	44.3967	12.25	-1.86696	1.04e-31	1.19e-35
LOC112758666	4.61667	2.11	-1.13805	0.0320662	0.000293404
LOC112754618	5.85333	2.38667	-1.31442	6.52e-05	3.06e-07
LOC112782784	19.27	5.75	-1.75208	7.97e-11	1.56e-13
LOC112712001	32.8467	6.62667	-2.31327	2.17e-20	1.4e-23
LOC112702422	5.61333	2.56667	-1.1382	0.000309426	1.7e-06
LOC112784162	14.7033	6.68333	-1.14678	0.000261119	1.41e-06
LOC112791329	9.12	5.72333	-0.681273	0.00625707	4.63e-05
LOC112706935	20.2733	5.14333	-1.99014	7.72e-11	1.5e-13
LOC112791321	6.35667	1.86333	-1.77985	1.01e-10	2.02e-13
LOC112769474	52.86	11.4867	-2.21213	7.46e-05	3.58e-07
LOC112750025	3.91667	0.59	-2.77473	2.29e-19	1.61e-22
LOC112769221	43.6	14.22	-1.62431	2.02e-06	7.22e-09
LOC112711926	12.8167	7.69	-0.840636	0.000127178	6.39e-07
LOC112795935	38.8567	27.7533	-0.490993	0.00989564	7.72e-05
LOC112754585	7.09	3.95	-0.850512	0.000150842	7.78e-07
XLOC_022394	138.633	74.7533	-0.898462	3.4e-07	1.07e-09
LOC112721725	31.1033	11.53	-1.44165	2.27e-13	2.59e-16
LOC112779424	0.513333	0	-6.39396	0.0016907	1.1e-05
LOC112764910	56.33	26.8033	-1.07982	2.44e-13	2.83e-16
LOC112703793	7.59667	5.39333	-0.625385	0.0199987	0.000170432
LOC112758681	160.957	81.8233	-0.983051	2.25e-11	3.82e-14
LOC112723131	9.84667	5.94667	-0.732968	0.000643568	3.8e-06
LOC112706425	10.1433	5.76333	-0.823381	0.00389608	2.72e-05
LOC112723124	47.21	31.5533	-0.584121	0.0433704	0.000420618
LOC112765127	45.0033	25.74	-0.811191	1.4e-05	5.85e-08
LOC112789738	10.9933	3.39	-1.70367	1.75e-06	6.18e-09
LOC112702865	3.92333	2.15667	-0.871096	0.0218536	0.000188318
LOC112796020	19.5333	11.4367	-0.780649	0.00143416	9.22e-06
LOC112716537	1.53333	0.636667	-1.27545	0.00449809	3.21e-05
LOC112791319	1.27667	0.18	-2.96135	0.000493805	2.83e-06
LOC112758031	5.91	2.84667	-1.06562	0.00471378	3.39e-05
LOC112801028	25.9367	11.8633	-1.14014	2.08e-06	7.5e-09
LOC112734074	23.96	18.0167	-0.417352	0.0292704	0.000265593
LOC112790546	43.1133	33.1533	-0.381915	0.0403252	0.000383545
LOC112695212	4.63333	2.08	-1.15305	0.0224514	0.000194529
LOC112714414	9.27333	5.32	-0.809022	7.45e-05	3.56e-07
LOC112801427	7.35333	3.08333	-1.27481	0.000182815	9.6e-07
LOC112698260	32.57	7.27333	-2.16993	1.09e-05	4.46e-08
LOC112723181	29.43	12.9867	-1.18895	5.26e-08	1.46e-10
LOC112775529	23.0533	9.04667	-1.35904	7.13e-11	1.36e-13
LOC112801310	15.03	10.5967	-0.509195	0.0366351	0.00034566
LOC112751127	12.38	5.60333	-1.15261	0.000198656	1.05e-06
LOC112764199	5.00333	2.32333	-1.11247	0.00124534	7.86e-06
LOC112800012	65.47	36.73	-0.839414	7.88e-06	3.16e-08
LOC112695373	30.82	22.0667	-0.499717	0.00187774	1.23e-05
LOC112712441	40.3433	10.3667	-1.96841	4.44e-35	1.69e-39
LOC112734668	13.4267	7.97667	-0.755458	8.89e-05	4.35e-07
LOC112727114	26.5433	14.6567	-0.862157	1.73e-05	7.39e-08
LOC112770409	21.0867	1.91333	-3.47821	0.000643356	3.78e-06
LOC112783371	21.3533	3.85	-2.48515	4.22e-27	1.36e-30
LOC112706444	33.67	9.29	-1.86872	3.74e-10	7.89e-13
LOC112702802	48.7167	9.97667	-2.29731	3.14e-06	1.17e-08
LOC112747406	15.4233	7.86	-0.979499	1.68e-05	7.14e-08
LOC112766761	4.38333	0	-10.1372	6.69e-14	7.25e-17
LOC112727268	36.6433	7.72333	-2.2522	6.84e-23	3.12e-26
LOC112778427	2.58333	0.49	-2.40121	6.59e-05	3.12e-07
LOC112789541	1.5	0	-22.5999	2.04e-06	7.34e-09
LOC112790409	11.05	5.29	-1.07418	2.45e-05	1.07e-07
LOC112769229	46	30.6633	-0.591636	3.98e-06	1.51e-08
LOC112734545	0.966667	2.61333	1.43346	0.0212183	0.000182036
LOC112802383	43.5833	16.37	-1.42144	1.91e-13	2.14e-16
LOC112696791	47.99	32.3067	-0.577878	0.00231189	1.53e-05
LOC112703486	7.54667	4.96	-0.612361	0.0267107	0.000237286
LOC112728073	32.9233	22.25	-0.569984	0.0013277	8.49e-06
LOC112776141	76.5333	51.7	-0.570983	7.31e-06	2.91e-08
LOC112733132	8.77667	5.93667	-0.568351	0.0150835	0.00012424
LOC112744069	4.60667	2.77667	-0.744389	0.0132052	0.000107261
LOC112782566	22.8433	13.04	-0.815756	4.56e-05	2.05e-07
LOC112726477	0	0.136667	5.59711	0.0295632	0.000268812
LOC112706275	48.4767	29.4767	-0.724287	7.24e-11	1.39e-13
LOC112716599	77.96	11.0967	-2.82285	6.18e-12	9.29e-15
LOC112707272	23.8367	8.67333	-1.50377	1.38e-09	3.09e-12
LOC112800019	15.4233	7.86	-0.979499	1.68e-05	7.14e-08
LOC112719672	10.0167	6.55	-0.619443	0.00437097	3.1e-05
LOC112710467	14.6867	3.34667	-2.13493	1.6e-06	5.62e-09
LOC112764232	14.3933	4.24333	-1.77354	1.02e-11	1.65e-14
LOC112748902	84.4667	61.2433	-0.465989	0.00361725	2.51e-05
LOC112720371	15.0367	5.61667	-1.43402	8.35e-05	4.05e-07
LOC112783593	27.42	19.2467	-0.516951	0.00730164	5.51e-05
LOC112712079	13.1233	5.75667	-1.19707	0.000483679	2.74e-06
LOC112750010	47.7867	8.30333	-2.5367	8.34e-27	2.85e-30
LOC112716672	13.34	8.44	-0.668043	0.00837892	6.41e-05
LOC112783892	6.22667	3.59333	-0.80162	0.00756318	5.77e-05
LOC112783666	40.2033	29.1667	-0.46755	0.00336127	2.28e-05
LOC112715633	4.97	2.93333	-0.76729	0.0317748	0.000290131
LOC112773187	126.08	36.0467	-1.81526	6.58e-32	6.26e-36
LOC112769286	113.33	69.55	-0.711004	0.00113712	7.09e-06
LOC112701153	33.78	10.4267	-1.70812	1.62e-09	3.68e-12
LOC112707979	10.8567	1.87667	-2.54731	2.79e-14	2.92e-17
LOC112784328	13.4567	5.27	-1.34862	3.69e-13	4.49e-16
LOC112695982	58.9533	32.9667	-1.2314	1.11e-14	1.1e-17
LOC112802683	24.9033	11.6333	-1.10561	1.87e-07	5.63e-10
LOC112766273	16.4867	7.81	-1.08329	7.28e-08	2.1e-10
LOC112728057	43.1267	25.9633	-0.733531	0.00457104	3.28e-05
LOC112751096	34.62	25.3667	-0.453363	0.0139756	0.000114051
LOC112783774	16.7333	8.37333	-1.00748	0.000141169	7.14e-07
LOC112734413	20.67	12.95	-0.679828	0.0339304	0.000314331
LOC114924202	4.22333	2.28333	-0.893807	0.0142328	0.00011642
LOC112715348	11.47	5.58333	-1.04996	0.000531063	3.1e-06
LOC112764986	87.36	24.56	-1.83688	5.15e-05	2.35e-07
LOC112722370	15.2833	9.13	-0.757943	0.0186726	0.000157709
LOC112726334	61.4767	44.6133	-0.46762	0.000774638	4.63e-06
LOC112702171	5.18	2.35	-1.14467	0.00879602	6.79e-05
LOC112755350	19.8467	5.47333	-1.86708	1.66e-12	2.27e-15
LOC114924315	45.68	23.88	-0.940211	2.52e-11	4.31e-14
LOC112779444	9.46333	2.04667	-2.21288	4.71e-05	2.12e-07
LOC112801403	6.61667	4.05333	-0.721007	0.0224514	0.000194751
LOC112751065	0.866667	2.18333	1.33394	6.25e-05	2.88e-07
LOC112705818	38.14	16.6067	-1.20741	1.15e-08	2.92e-11
LOC112782511	6.03333	9.71	0.680116	0.028321	0.000254285
LOC112706879	26.2167	9.52333	-1.46649	9.98e-12	1.6e-14
LOC112705869	4.05667	2.25667	-0.852808	0.0472024	0.000463324
LOC112705363	3.85	2.2	-0.814042	0.0242137	0.000213261
LOC112697877	17.5467	10.4967	-0.748581	0.00350224	2.41e-05
LOC112789826	139.69	50.3133	-1.48099	7.99e-12	1.25e-14
LOC112803198	12.79	5.87667	-1.12983	2.82e-07	8.74e-10
LOC112756086	19.8933	13.51	-0.565962	0.0380481	0.000360439
LOC112755784	5.08333	1.19333	-2.27515	0.000825141	4.98e-06
LOC112775512	38.1367	24.0067	-0.67426	0.00133103	8.53e-06
LOC112783114	18.1333	8.77667	-1.05221	0.00556395	4.07e-05
LOC112757997	35.1433	13.6667	-1.36785	3.74e-05	1.67e-07
LOC112722830	55.48	32.4033	-0.782529	5.62e-11	1.06e-13
LOC112736218	6.15667	3.46	-0.840364	0.00603697	4.43e-05
LOC112718423	3.81333	1.5	-1.34575	0.0271156	0.000241915
LOC112756176	17.5467	10.4967	-0.748581	0.00350224	2.41e-05
LOC112720571	5.01667	2.57333	-1.27049	0.000448142	2.51e-06
LOC112783388	11.0867	3.74667	-1.57392	5.28e-11	9.84e-14
LOC112723482	40.22	19.3367	-1.06274	2.94e-09	6.93e-12
LOC112703193	61.3367	19.73	-1.6446	2.82e-18	2.14e-21
LOC112758768	10.3133	4.61333	-1.16287	0.010788	8.52e-05
LOC112802583	6.03333	3.32	-0.93183	7.55e-05	3.63e-07
LOC112795806	119.443	76.65	-0.646097	1.14e-08	2.87e-11
LOC112704028	29.7267	5	-2.58735	2.33e-22	1.2e-25
LOC112706208	39.3933	15.4533	-1.3604	8.56e-13	1.11e-15
LOC112717121	8.53667	2.71667	-1.66053	3.87e-11	7.13e-14
LOC112765144	3.94333	1.50333	-1.40499	5.82e-05	2.67e-07
LOC112729940	39.2533	14.1333	-1.48145	4.48e-13	5.71e-16
LOC112782803	49.0633	24.3167	-1.02102	2.15e-08	5.64e-11
LOC112776124	111.99	65.3033	-0.783732	6.25e-08	1.77e-10
LOC112771083	23.2467	13.58	-0.778825	0.00520532	3.8e-05
LOC112707307	128.583	32.9567	-1.9793	5.7e-07	1.85e-09
LOC112747760	68.3533	43.85	-0.647086	0.000107463	5.36e-07
LOC112796435	6.95333	3.58	-0.961908	0.000892661	5.4e-06
LOC112765952	14.65	9.52333	-0.628935	0.00389608	2.73e-05
LOC112792553	2.18333	0.37	-2.62042	0.000207553	1.11e-06
LOC112790548	29.7267	2.99667	-3.33473	6.44e-31	8.58e-35
LOC112795094	11.15	3.63333	-1.63819	1.06e-09	2.32e-12
XLOC_042326	4.86667	1.68333	-1.54055	2.82e-07	8.73e-10
LOC112706187	6.85667	3.89333	-0.826605	0.000135878	6.85e-07
LOC112764858	33.1833	9.67	-1.78582	5.74e-15	5.46e-18
LOC112755909	2.26667	0.733333	-1.6614	0.00756318	5.77e-05
LOC112734458	28.5033	8.91333	-1.68544	1.09e-06	3.77e-09
LOC112782426	9.5	5.19333	-0.879407	0.000198123	1.05e-06
LOC112788235	84.9	17.83	-2.25981	2.28e-33	1.74e-37
LOC112770794	20.46	13.47	-0.611325	0.00334291	2.26e-05
LOC112802997	31.89	4.37	-2.88653	2.4e-09	5.53e-12
LOC112764650	14.91	7.79333	-0.94735	0.00746932	5.67e-05
LOC112749298	21.4167	8.94333	-1.25933	0.00932784	7.24e-05
LOC112750099	27.78	8.12333	-1.78632	2.8e-13	3.3e-16
LOC112758709	2.83	0.576667	-2.26755	0.0154983	0.000128246
LOC112798188	2.10667	0.643333	-1.7261	0.00879108	6.77e-05
LOC112797548	0.153333	1.02	2.73171	0.0264082	0.000234097
LOC112800634	55.81	38.99	-0.522642	0.000277217	1.5e-06
LOC140181028	3.97667	1.29333	-1.63723	7.81e-12	1.2e-14
LOC112764561	28.7567	20.2567	-0.510962	0.0390221	0.000370409
LOC112742145	53.3567	9.18	-2.54366	6.88e-15	6.68e-18
LOC112792749	19.3867	5.5	-1.82622	2.76e-17	2.26e-20
LOC112706488	18.5067	11.8567	-0.650469	0.000626135	3.67e-06
LOC112712699	14.6567	9.89333	-0.714176	0.00437804	3.11e-05
LOC112764340	20.5433	6.25667	-1.72218	2.03e-11	3.36e-14
LOC112715871	9.47667	16.3133	0.782457	0.0380481	0.000360395
LOC112716675	10.6433	7.14	-0.583166	0.00259392	1.73e-05
LOC112800797	29.29	17.1033	-0.784328	2.54e-05	1.11e-07
LOC112743319	0.00666667	1.04667	5.55148	0.012861	0.000103731
LOC112696267	13.5367	5.02333	-1.44129	0.00187774	1.23e-05
LOC112784548	49.0267	7.53	-2.7142	4.91e-05	2.22e-07
LOC112716381	7.23333	4.48	-0.699013	0.0124126	9.94e-05
LOC112719828	1.92667	0.166667	-3.49569	0.0272073	0.00024325
LOC112765166	19.17	5.59333	-1.78584	0.0178548	0.000150123
LOC112770721	135.677	97.9767	-0.478241	0.0326569	0.000300049
LOC112732675	76.6833	54.3733	-0.502113	0.000300048	1.64e-06
LOC114925824	45.2467	26.5233	-0.775976	6.19e-12	9.43e-15
LOC112802891	160.073	115.583	-0.474113	0.00221271	1.46e-05
LOC112750536	15.57	6.99333	-1.16156	3.36e-06	1.26e-08
LOC112701721	15.9267	10.8533	-0.558059	0.0341953	0.000319308
LOC112803103	13.1533	24.6067	0.900325	0.000150851	7.81e-07
LOC112705053	21.8667	7.23667	-1.60355	3.71e-07	1.17e-09
LOC112726801	20.9867	3.82333	-2.49213	2.55e-08	6.75e-11
LOC112772358	21.0333	11.73	-0.850331	0.00484851	3.5e-05
LOC112695775	5.80333	1.65	-1.82476	5.42e-08	1.52e-10
LOC112785642	43.5633	30.2233	-0.534354	0.0174326	0.000146242
LOC112702669	43.78	19.0467	-1.20988	3.38e-12	4.89e-15
LOC112775787	59.24	22.87	-1.37881	2.73e-08	7.26e-11
LOC112780126	11.0033	8.39667	-0.724387	0.0190203	0.00016137
LOC112786682	4.50667	11.9433	1.42996	2.77e-06	1.03e-08
LOC112711993	31.2967	7.89	-1.99866	3.54e-27	1.08e-30
LOC112706905	39.89	28.2533	-0.50026	0.00631407	4.68e-05
LOC112766182	36.9033	7.61667	-2.28884	2.69e-27	7.68e-31
LOC112796443	65.04	24.4633	-1.41746	1.27e-09	2.83e-12
LOC112723018	81.6333	58.7067	-0.482544	0.0238552	0.000209197
LOC114925693	5.19667	3.01	-0.795371	0.0253955	0.000224153
LOC112741755	81.5	28.9567	-1.50077	1.06e-20	6.67e-24
LOC112783984	6.35333	2.97333	-1.10883	0.0157645	0.000131048
LOC112784874	68.22	106.233	0.634291	0.0100685	7.89e-05
LOC112793266	30.4267	14.0067	-1.1269	8.51e-12	1.34e-14
LOC112790991	24.03	16.29	-0.565553	0.000397519	2.22e-06
LOC112707165	20.77	5.03667	-2.05393	1e-09	2.17e-12
LOC112707369	22.21	5.83333	-1.93665	8.46e-23	4.02e-26
LOC112754269	12.2567	8.05667	-0.625014	0.00853797	6.55e-05
LOC112714746	17.3733	10.16	-0.776802	0.0203223	0.000173962
LOC112776352	8.99	3.08667	-1.54851	0.000143065	7.34e-07
LOC112707618	3.96333	1.83	-1.11728	0.0116732	9.3e-05
LOC112741748	7.45	4.05333	-0.890223	0.000898258	5.45e-06
LOC112743852	62.89	15.75	-2.00722	5.29e-21	3.12e-24
LOC112736241	3.88333	1.01667	-1.9738	0.000811531	4.88e-06
XLOC_015742	1.75667	5.04667	1.52678	0.00172088	1.12e-05
LOC112712604	22.1567	16.6367	-0.418761	0.0351426	0.000328904
LOC112770676	148.577	44.0067	-1.7625	1.02e-05	4.13e-08
LOC112766377	19.1367	5.89333	-1.70809	3.69e-13	4.57e-16
LOC112719830	104.917	80.7567	-0.38373	0.0366351	0.000345039
LOC112716352	12.4967	7.76333	-0.693652	0.0149089	0.000122518
LOC112741111	173.94	124.04	-0.494886	0.000501705	2.91e-06
LOC112707620	12.8467	8.31667	-0.634221	0.0063436	4.72e-05
LOC112766216	36.4867	7.37333	-2.31587	0.000359502	2e-06
LOC112792720	15.8267	10.5233	-0.593879	0.047501	0.000467157
LOC112712752	3.33667	0.84	-1.98627	0.00508162	3.69e-05
LOC112741313	21.28	11.4867	-0.896462	2.65e-05	1.17e-07
LOC112776317	99.5133	63.3	-0.65924	0.00123897	7.8e-06
LOC112703243	20.4567	10.3167	-0.996807	9.07e-07	3.12e-09
LOC112749515	26.3833	18.5967	-0.50834	0.00322169	2.16e-05
LOC112706296	63.9267	29.22	-1.15615	6.85e-09	1.69e-11
LOC112779876	27.6467	20.4533	-0.44002	0.0130612	0.000105843
LOC112711322	9.59	15.02	0.652346	0.012854	0.00010343
LOC112696250	4.63	3.08	-0.596719	0.0292003	0.000264402
LOC112758032	102.06	39.7767	-1.36293	0.000194731	1.03e-06
LOC112789179	11.2433	3.97	-1.51937	0.000104945	5.17e-07
LOC112783884	5.77667	3.35333	-0.799262	0.0462528	0.000453122
LOC112736649	15.1767	9.62667	-0.663104	0.000500761	2.9e-06
LOC112755383	23.8733	12.42	-0.950483	6.71e-08	1.93e-10
LOC112697061	24.58	7.16667	-1.79004	2.6e-14	2.62e-17
